# Supplementary material for: The Bilingual Home Language Boost Through the Lens of the COVID-19 Pandemic
Source: Front Psychol. 2021 Jul 20;12:667836. doi: 10.3389/fpsyg.2021.667836 (PMC8329553; doi:10.3389/fpsyg.2021.667836)
Supplement: Supplementary file 2 [file Table_1.XLSX]

## Sheet: Supplementary dataset
ID	Group	Sex	age_months	m_edu	L1-Mother	English Rating-Mother	L1-Father	English Rating-Father	Form of Schooling at the Time of Testing (COVID group)	eng_exposure_duration	eng_richness	man_richness	Language Use in the Home	eng_recall	man_recall	eng_meco	man_meco	ptoni_st_score	TROG	eng_rating	man_rating	eng_read	eng_computer	eng_TV	eng_storytelling	eng_singinig	eng_ec	eng_friends	mandarin_read	mandarin_computer	mandarin_TV	mandarin_storytelling	mandarin_singinig	mandarin_classes	mandarin_ec	mandarin_friends	mother_to_child	child_to_mother	father_to_child	child_to_father	sibling_to_child	child_to_sibling
MECOLAB002	pre-COVID	F	68	5	Mandarin and Hakka	4	Mandarin and Chaoshan dialect	4	---	66	0.75	0.219	0.7	23	3	1	0.690476	100	123	5	4	2	0	1	1.5	2	2	4	1	0	0	1.5	1		0	4	2	2	3	3		4
MECOLAB005	pre-COVID	F	52	4	Mandarin	3	Mandarin	4	---	20	0.75	0.444444	0.125	15	18	0.861111	0.642857		116	4.4	4.6	2	2	2	2	1	1	2	2	2	0	2	0	0	0	2	0	1	0	1
MECOLAB008	pre-COVID	M	59	5	Mandarin	3	Mandarin	4	---	23	0.8125	0.111111	0	12	30	0.888889	0.761905	105	116	3	4.4	2	2	2	0	1	2	4	2	0	0	0	0	0	0	4	0	0	0	0
MECOLAB010	pre-COVID	M	91	5	Mandarin	4	Mandarin	3	---	61	0.6875	0.111111	0.0833333	27	17	1	0.857143	115	116	4.8	4.8	2	0	2	1	1	1	4	2	0	0	0	0	0	0	4	1	1	0	0
MECOLAB015	pre-COVID	M	69	5	Mandarin and Hunan dialect	3	Mandarin	4	---	33	0.8125	0.333333	0.375	27	16	0.944444	0.833333	95	145	4.8	4.6	2	2	2	2	1	1	3	1	0	0	2	1	1	0	3	1	2	1	2
MECOLAB017	pre-COVID	M	107	5	Mandarin and Hunan dialect	4	Mandarin	4	---	83	0.75	0.277778	0.625	28	8	1	0.857143	108	99	4.2	3.2	2	1	1	2	1	1	4	1	0	1	1	1	0	1	4	1	3	1	4	3	3
MECOLAB018	pre-COVID	M	68	5	Mandarin	4	Mandarin	3	---	32	0.5625	0.333333	0.25	21	18	0.916667	0.761905	141	123	4.4	4.6	2	1	1	2	0	0	3	2	0	0	2	0	1	0	3	1	1	1	1	1	1
MECOLAB019	pre-COVID	F	93	5	Mandarin	1	Mandarin	1	---	57	0.375	0.555556	0.28125	21	21	0.861111	0.880952	121	106	3.8	4.4	1	1	1	0	0	1	2	1	1	1	2	1	1	1	2	1	0	0	0
MECOLAB020	pre-COVID	F	65	5	Mandarin	2	Mandarin and Shanghainese	4	---	31	0.625	0.333333	0	13	13	0.944444	0.738095	107	102	4.8	4.6	2	0	2	1	0	1	4	2	0	1	2	0	0	1	4	0	0	0	0	0	0
MECOLAB022	pre-COVID	F	71	5	Mandarin	3	Mandarin	3	---	47	1	0.333333	0.208333	27	26	0.944444	0.931818	139	137	5	4.8	2	2	2	2	2	2	4	1	0	0	1	1	1	2	4	1	1	1	1	0	1
MECOLAB023	pre-COVID	M	79	5	Mandarin	2	Mandarin	2	---	43	0.625	0.111111	0.333333	14	20	0.888889	0.75	134	90	3.6	4.2	0	2	1	1	1	1	4	0	0	1	0	0	0	1	4	1	1	1	1	2	2
MECOLAB024	pre-COVID	M	102	5	Mandarin	2	Mandarin	2	---	60	0.5	0.111111	0.333333	26	16	1	0.886364	133	118	4.2	4.2	0	2	1	0	0	1	4	0	0	1	0	0	0	1	4	1	1	1	1	2	2
MECOLAB025	pre-COVID	F	76	5	Mandarin and Cantonese	4	Mandarin and Shanghainese	4	---	73	0.75	0.222222	0.625	27	9	1	0.848485	131	120	5	4.2	2	0	1	1	2	2	4	1	0	0	1	1	1	0	4	2	3	2	3
MECOLAB027	pre-COVID	M	73	5	Mandarin and Chaoshan dialect	3	Mandarin and Shanghainese	4	---	64	0.75	0.388889	0.25	20	21	0.833333	0.886364	136	93	4.8	4.6	2	1	1	1	1	2	4	2	1	1	1	1	1	0	4	1	1	1	1	3	1
MECOLAB032	pre-COVID	M	79	5	Mandarin	4	Mandarin and Yixing dialect	4	---	43	0.8125	0	0.666667	12	16	0.833333	0.636364	93	90	4	3.2	2	1	2	2	1	1	4	0	0	0	0	0		0	4	0	4	0	4	4	4
MECOLAB034	pre-COVID	M	75	5	Mandarin	2	Mandarin	4	---	51	0.9375	0	0.541667	10	2	0.6875	0.522727	109		4.6	3.4	1	2	2	2	2	2	4							0	4	1	2	2	2	3	3
MECOLAB038	pre-COVID	M	93	3	Mandarin	3	Mandarin	2	---	48	0.4375	0.166667	0.208333	22	5	1	0.75	122	120	4.6	4.6	0	1	1	0	1	1	3	0	0	0	1	0	1	0	3	1	2	0	2
CA003	pre-COVID	F	70	5	Mandarin	3	Mandarin	3	---	46	0.75	0.5	0.25	7	0	0.833333	0.522727			4.4	3.2	2	1	1	2	2	1	3	2	0	1	1	2	1		3	2	3	1	2	1	1
CA005	pre-COVID	F	73	5	Mandarin	4	Mandarin	3	---	61	0.75	0.277778	0.3125	25	23	0.972222	0.795455			4.6	4.6	2	1	1	2	2	1	3	1	0	1	2	0	0	0	3	1	2	0	2
v022	COVID	F	66	5	Mandarin	4	Mandarin	3	During summer break	55	0.3125	0.667	0	2	21	0.894737	0.804348	103	83	3.2	4.8	2	1	0	0	0	1	1	1	0	2	2	2	2	0	1	0	0	0	0
v038	COVID	F	49	5	Mandarin	4	Mandarin	4	online	27	0.9286	0.722	0	22	24	0.528	0.795	136		4.8	5	2	2	2	1	2		4	2	2	2	1	2	2	2	4	0	0	0	0
v024	COVID	M	59	5	Mandarin	1	Mandarin	3	Not in school yet	29	0.5	0.333333	0.0833333	6	17	0.68	0.72	144		4.2	4.6	2	1	1	0	1		2	2	0	0	2	0	0	0	2	0	0	0	0	1	1
v030	COVID	F	97	4	Mandarin	3	Mandarin	3	Online	61	0.8125	0.333333	0.25	24	18	0.97	0.88	67		4.6	4.2	2	2	2	2	1	0	4	0	0	1	2	1	1	1	4	1	1	1	1	1	1
v006	COVID	F	72	5	Mandarin	3	Mandarin	2	During summer break	36	0.9286	0.111111	0.416667	21	19	0.973684	0.847826	122	120	5	3.8	2	2	2	2	2		3	0	0	0	0	0	1	0	3	1	2	0	1	3	3
v046	COVID	F	106	5	Mandarin	3	Mandarin	3	in-person	76	0.6875	0.333333	0.5	19	19	1	0.955	103		4	3.6	2	2	1	1	1	1	3	1	1	1	1	0	1	0	3	1	2	1	2	3	3
v042	COVID	F	71	5	Mandarin	3	Mandarin	4	online	38	0.25	0.611111	0	9	29	1	0.932	140		3.5	5	1	0	0	0	0	2	1	2	0	1	2	2	0	1	1	0	0	0	0
v030	COVID	F	97	4	Mandarin	3	Mandarin	3	online	61	0.8125	0.333333	0.25	24	18	0.97	0.88	67		4.6	4.2	2	2	2	2	1	0	4	0	0	1	2	1	1	1	4	1	1	1	1	1	1
v033	COVID	F	65	5	Mandarin	3	Mandarin	3	hybrid	23	0.75	0.166667	0.25	19	12	0.97	0.73	139		5	4.2	2	1	1	2	2	1	3	2	0	0	0	0	0	0	3	0	1	0	1	2	2
v017	COVID	F	69	5	Mandarin	4	Mandarin and Shanghainese	4	During summer break	51	0.6875	0.777778	0.0833333	21	30	1	0.978261	142	132	3.6	4.8	2	1	1	2	2	1	2	2	2	2	2	2	2	0	2	0	0	0	0	1	1
v044	COVID	M	72	5	Mandarin	3	Mandarin	3	During summer break	48	0.5625	0.666667	0.25	27	30	1	1	142		4	4.2	2	1	1	2	1	0	2	2	1	1	2	1	2	1	2	1	1	1	1
v037	COVID	F	105	5	Mandarin	3	Mandarin	4	online	69	0.9375	0.333333	0.375	31	28	0.972	0.932	113		5	4.2	2	2	1	2	2	2	4	1	0	1	2	0	1	1	4	1	2	1	2
v014	COVID	F	78	5	Mandarin	4	Mandarin	4	During summer break	75	0.75	0.388889	0.25	9	6	0.868421	0.847826	129	104	3.8	3.8	2	2	2	2	1	1	2	2	1	1	0	0	1	0	2	1	1	1	1
v036	COVID	F	75	5	Mandarin	2	Mandarin	3	online	63	0.8125	0.444444	0.25	15	27	1	0.864	90		4.6	4	2	2	2	2	0	1	4	2	2	2	1	0	1	0	4	0	0	0	0	3	3
v018b	COVID	F	74	5	Mandarin	3	Mandarin	3	During summer break	44	0.6875	0.722222	0.25	14	21	1	0.978261	140	120	4.2	4.6	2	2	1	1	1	2	2	2	2	2	2	0	2	1	2	1	1	1	1	1	1
v018a	COVID	M	74	5	Mandarin	3	Mandarin	3	During summer break	44	0.625	0.777778	0.25	8	29	0.631579	0.804348	86	93	5	5	2	2	1	1	1	2	1	2	2	2	2	0	2	1	1	1	1	1	1	1	1
v020	COVID	M	98	5	Mandairn	3	Mandarin	3	During summer break	38	0.8125	0.277778	0.333333	23	25	0.947368	1	109	95	3.8	3.4	2	2	0	2	1	2	4	2	0	0	2	1	0	0	4	0	2	0	2	2	2
v029	COVID	M	66	5	Mandarin	4	Mandarin	4	hybrid	52	0.625	0.5	0	8	24	0.83	0.95	100		3.2	4	2	1	1	2	2	0	2	2	1	0	2	1	0	1	2	0	0	0	0	0	0
v015	COVID	M	77	4	Mandarin	2	Mandarin	4	During summer break	41	0.625	0.722222	0	6	29	0.894737	0.913043	137	111	4.8	4.4	2	2	2	1	0	2	1	2	2	2	2	1	1	0	1	0	0	0	0

## Sheet: Data dictionary
Variable_name	Variable_Explanations	Scale/Metric	Explanation
ID	Participants' ID
Group	Participants' Group
sex	biological sex
age_months	Age in months
m_edu	Maternal Education	1-5	1 = elementary school, 2 = secondary school, 3 = some college, 4 = Bachelor’s degree, 5 = Master’s or higher
eng_exposure_duration	Duration of English exposure	in months
eng_richness	English richness	0-1	averaged over multiple questions, higher score = richer language use.
man_richness	Mandarin richness	0-1
language_use_in_home	Language use at home	0-1	averaged over multiple question, .5 = equal English and Mandarin use at home, values > .5 means more English than Mandarin, and values <.5 means more Mandarin than English.
eng_recall	English sentence recall	Raw core
man_recall	Mandarin sentence recall	Raw score
eng_meco	English comprehension measured by MECOLAB	Proportion
man_meco	Mandarin comprehension measured by MECOLAB	Proportion
ptoni_st_score	Nonverbal IQ measured by PTONI	Standard Score
eng_rating	English proficiency rating by parents	0-5	0 = lowest, 5 = highest proficiency, the scores were averaged from the domains of vocabulary, sentence length, speech intelligibility, listening comprehension, and grammatical proficiency to obtain a general proficiency estimate by parent report.
man_rating	Mandarin proficiency rating by parents	0-5
eng_read	Items from the Alberta Language Environment Questionnaire (Paradis, 2011) which collects information about the frequency of literacy and language activities (e.g., reading, computer use, watching TV, storytelling, singing) in each language, the frequency and language use of extra-curricular activities, the frequency of attending home language school programs, and the language spoken between the c…	0-2	0 = almost never/never, 1 = at least once a week, and 2 = almost every day/every day
eng_computer		0-2
eng_TV		0-2
eng_storytelling		0-2
eng_singinig		0-2
eng_ec		0-2
eng_friends		0-4
mandarin_read		0-2
mandarin_computer		0-2
mandarin_TV		0-2
mandarin_storytelling		0-2
mandarin_singinig		0-2
mandarin_classes		0-2
mandarin_ec		0-2
mandarin_friends		0-4	0 = English never/Mandarin always, 1 = English seldom/Mandarin usually, 2 = English 50%/Mandarin 50%, 3 = English usually/Mandarin seldom, and 4 = English almost always/Mandarin almost never,
mother_to_child		0-4
child_to_mother		0-4
father_to_child		0-4
child_to_father		0-4
sibling_to_child		0-4
child_to_sibling		0-4
